# Supplementary material for: Clinical and Functional Characteristics of the E92K CFTR Gene Variant in the Russian and Turkish Population of People with Cystic Fibrosis
Source: Int J Mol Sci. 2023 Mar 28;24(7):6351. doi: 10.3390/ijms24076351 (PMC10093870; doi:10.3390/ijms24076351)
Supplement: Supplementary file 1 [file ijms-24-06351-s001.zip]

Archive with 1 entries (1 files):
- ijms-2195175-supplementary.pdf
